# Supplementary material for: Enhanced Cytotoxicity and Antimelanoma Activity of Novel Semisynthetic Derivatives of Betulinic Acid with Indole Conjugation
Source: Plants (Basel). 2023 Dec 21;13(1):36. doi: 10.3390/plants13010036 (PMC10780819; doi:10.3390/plants13010036)
Supplement: Supplementary file 1 [file plants-13-00036-s001.zip]

Archive with 1 entries (1 files):
- plants-2737901-supplementary.pdf
